# Supplementary material for: Evaluation of Hypoxia Markers in Critically Ill Patients Categorized by Their Burden of Organ Dysfunction: A Novel Approach to Detect Pathophysiological and Clinical Relevance in a Secondary Analysis of a Prospective Observational Study
Source: Int J Mol Sci. 2025 Jan 14;26(2):659. doi: 10.3390/ijms26020659 (PMC11766418; doi:10.3390/ijms26020659)
Supplement: Supplementary file 1 [file ijms-26-00659-s001.zip]

Archive with 1 entries (1 files):
- ijms-3271529-supplementary.pdf
